# Supplementary material for: Dermal glucocorticoids are uncoupled from stress physiology and infection
Source: Conserv Physiol. 2025 Feb 11;13(1):coaf005. doi: 10.1093/conphys/coaf005 (PMC11821355; doi:10.1093/conphys/coaf005)
Supplement: Web_Material_coaf005 [file web_material_coaf005.zip]

Archive with 3 entries (3 files):
- Compiled_Newt_Experimental_Data.xlsx
- graphical abstract.png
- Supplemental_Materials_Dermal_CORT_revision.pdf
