# Supplementary material for: Dermal glucocorticoids are uncoupled from stress physiology and infection
Source: Conserv Physiol. 2025 Feb 11;13(1):coaf005. doi: 10.1093/conphys/coaf005 (PMC11821355; doi:10.1093/conphys/coaf005)
Supplement: Web_Material_coaf005 [file web_material_coaf005.zip › Compiled_Newt_Experimental_Data.xlsx]

## Sheet: Compiled Data
Newt_ID	SVL	Weight	Sex	Bd_Field	Bd_Week2	Cort_Field	Cort_Week1	Cort_0_Week3	Cort_0.5	Cort_1	Cort_2	Cort_3	Cort_6	Cort_24	Status_w1	Status_w2	Status_w3	Status_w4	Group	Cortisol_Field	Cortisol_Week2	Cortisol_0	Cortisol_0.5	Cortisol_1	Cortisol_2	Cortisol_3	Cortisol_6	Cortisol_24
T1	43.6	1.72	F	4.22497	4.52772	151.512	214.041	NA	NA	NA	NA	NA	NA	NA	Alive	Dead	Dead	Dead	None	NA	NA	NA	NA	NA	NA	NA	NA	NA
T2	44.4	2.46	M	4.52772	3.32717	166.36	94.8745	90.6529	78.9361	80.2344	92.918	68.673	51.2671	84.6034	Alive	Alive	Alive	Alive	ACTH	NA	NA	NA	NA	NA	NA	NA	NA	NA
T3	37.2	1.95	F	NA	2.07548	232.546	150.157	86.4767	46.8527	58.0622	84.6743	64.2794	13.3894	23.9646	Alive	Alive	Alive	Alive	Saline	NA	NA	NA	NA	NA	NA	NA	NA	NA
T4	40.6	2.27	M	4.3231	4.50266	186.7	167.33	NA	NA	NA	NA	NA	NA	NA	Alive	Dead	Dead	Dead	None	NA	NA	NA	NA	NA	NA	NA	NA	NA
T5	40.3	1.74	M	2.96492	4.30744	183.18	135.958	137.304	133.827	60.3036	81.5434	168.305	NA	NA	Alive	Alive	Dead	Dead	ACTH	NA	NA	NA	NA	NA	NA	NA	NA	NA
T6	40	2.7	M	2.66218	2.78014	176.178	226.154	103.216	80.2441	71.6681	76.2077	92.4529	68.9949	84.7611	Alive	Alive	Dead	Dead	ACTH	NA	NA	NA	NA	NA	NA	NA	NA	NA
T7	40	1.73	F	3.61844	6.65424	233.608	296.103	NA	NA	NA	NA	NA	NA	NA	Alive	Dead	Dead	Dead	None	NA	NA	NA	NA	NA	NA	NA	NA	NA
T8	43.2	2.02	M	0.966802	4.6436	225.53	115.745	65.5059	135.107	226.699	171.222	285.059	334.263	518.007	Alive	Alive	Dead	Dead	Saline	NA	NA	NA	NA	NA	NA	NA	NA	NA
T9	40.2	1.87	F	2.02641	7.06452	152.446	466.072	NA	NA	NA	NA	NA	NA	NA	Alive	Dead	Dead	Dead	None	NA	NA	NA	NA	NA	NA	NA	NA	NA
T10	38.8	1.96	F	1.16724	3.1163	181.703	61.682	44.5223	122.437	73.4783	48.6118	74.8556	55.3297	52.4562	Alive	Alive	Alive	Alive	CORT	NA	NA	NA	NA	NA	NA	NA	NA	NA
T11	44.2	2.46	M	3.6508	3.7364	224.786	142.547	82.517	92.2492	184.775	77.3696	57.3366	130.848	57.6101	Alive	Alive	Alive	Alive	CORT	NA	NA	NA	NA	NA	NA	NA	NA	NA
T12	40	2.05	M	3.98173	5.39837	219.878	148.936	60.9278	38.5556	59.9678	87.212	65.727	84.9055	33.3336	Alive	Alive	Alive	Alive	ACTH	NA	NA	NA	NA	NA	NA	NA	NA	NA
T13	38.2	1.63	F	2.53168	4.57469	178.69	108.044	134.944	91.3698	138.152	97.598	164.463	NA	NA	Alive	Alive	Dead	Dead	ACTH	NA	NA	NA	NA	NA	NA	NA	NA	NA
T14	36.2	1.7	F	-0.0751197	2.74099	183.36	108.31	78.3453	39.4115	44.9286	87.5942	73.452	49.5337	139.754	Alive	Alive	Alive	Alive	Saline	NA	NA	NA	NA	NA	NA	NA	NA	NA
T15	38.4	1.93	M	2.74099	4.66732	205.402	123.535	NA	NA	NA	NA	NA	NA	NA	Alive	Dead	Dead	Dead	None	NA	NA	NA	NA	NA	NA	NA	NA	NA
T16	41.2	2.16	M	-0.0366863	3.05312	238.692	154.935	106.272	72.2215	74.1053	61.4875	99.1458	20.8218	75.1258	Alive	Alive	Alive	Alive	Saline	NA	NA	NA	NA	NA	NA	NA	NA	NA
T17	40.4	2	M	2.43469	5.6363	137.493	247.849	51.7162	76.5227	191.059	128.049	81.5132	37.1491	95.4914	Alive	Alive	Dead	Dead	CORT	NA	NA	NA	NA	NA	NA	NA	NA	NA
T18	41.8	2.23	M	4.21544	3.65641	96.3787	219.774	NA	NA	NA	NA	NA	NA	NA	Alive	Dead	Dead	Dead	None	NA	NA	NA	NA	NA	NA	NA	NA	NA
T19	38.3	1.97	M	0.984708	4.92471	156.535	122.471	65.7269	123.184	67.268	40.495	42.2373	32.5827	48.3478	Alive	Alive	Alive	Alive	Saline	NA	NA	NA	NA	NA	NA	NA	NA	NA
T20	38.4	1.87	F	2.32871	4.88511	177.216	82.7016	82.3367	69.4357	53.4162	79.6594	151.655	86.8339	219.607	Alive	Alive	Alive	Alive	CORT	NA	NA	NA	NA	NA	NA	NA	NA	NA
T21	34	1.28	J	0.323189	3.61448	158.832	65.025	NA	NA	NA	NA	NA	NA	NA	Alive	Dead	Dead	Dead	None	NA	NA	NA	NA	NA	NA	NA	NA	NA
T22	36.7	1.56	M	2.68043	5.6794	129.649	331.998	74.6495	88.4446	84.8676	54.6491	86.1125	33.59	25.5117	Alive	Alive	Alive	Alive	CORT	NA	NA	NA	NA	NA	NA	NA	NA	NA
T23	41.6	1.8	F	3.96737	3.24412	163.875	81.8003	47.952	36.5791	59.627	129.024	74.3816	56.1056	29.5904	Alive	Alive	Alive	Alive	Saline	NA	NA	NA	NA	NA	NA	NA	NA	NA
T24	41.2	1.87	M	4.16652	3.49219	167.606	141.689	NA	NA	NA	NA	NA	NA	NA	Alive	Dead	Dead	Dead	None	NA	NA	NA	NA	NA	NA	NA	NA	NA
T25	40.6	2.08	M	5.8308	3.87885	156.123	108.321	NA	NA	NA	NA	NA	NA	NA	Alive	Dead	Dead	Dead	None	NA	NA	NA	NA	NA	NA	NA	NA	NA
T26	41.1	2.46	M	3.95572	4.51126	137.886	130.86	NA	NA	NA	NA	NA	NA	NA	Alive	Dead	Dead	Dead	None	NA	NA	NA	NA	NA	NA	NA	NA	NA
T27	40	2	F	3.63413	4.67504	172.26	78.4074	68.0973	138.491	95.7913	42.5489	49.3866	64.9836	44.9209	Alive	Alive	Alive	Alive	Saline	NA	NA	NA	NA	NA	NA	NA	NA	NA
T28	46.4	2.62	M	4.67504	5.34864	183.003	297.653	NA	NA	NA	NA	NA	NA	NA	Alive	Dead	Dead	Dead	None	NA	NA	NA	NA	NA	NA	NA	NA	NA
T29	42.6	2.29	F	0.809258	3.2805	206.76	165.826	44.5117	137.53	88.8545	62.1244	99.5949	97.6064	37.8192	Alive	Alive	Alive	Alive	ACTH	NA	NA	NA	NA	NA	NA	NA	NA	NA
T30	42.6	2.47	M	1.87332	3.7257	146.652	132.636	44.7575	64.7749	118.993	112.404	105.301	114.759	97.4466	Alive	Alive	Dead	Dead	ACTH	NA	NA	NA	NA	NA	NA	NA	NA	NA
T31	37.8	1.64	M	3.22787	4.90449	117.642	290.254	NA	NA	NA	NA	NA	NA	NA	Alive	Dead	Dead	Dead	None	NA	NA	NA	NA	NA	NA	NA	NA	NA
T32	39.2	1.9	M	2.5206	3.36364	184.132	144.761	134.88	98.8833	66.0186	126.02	157.72	NA	NA	Alive	Alive	Dead	Dead	CORT	NA	NA	NA	NA	NA	NA	NA	NA	NA
T33	40.3	2.32	M	1.12185	1.8628	164.068	101.829	75.5329	66.6778	133.059	47.5695	88.9895	35.3159	58.5547	Alive	Alive	Alive	Alive	Saline	NA	NA	NA	NA	NA	NA	NA	NA	NA
T34	38.4	1.95	F	3.10158	2.83424	185.012	156.671	73.568	56.6027	49.9711	122.501	75.3505	37.7768	61.492	Alive	Alive	Alive	Dead	CORT	NA	NA	NA	NA	NA	NA	NA	NA	NA
T35	44.5	2.27	F	2.60901	2.67953	227.242	104.139	NA	NA	NA	NA	NA	NA	NA	Alive	Dead	Dead	Dead	None	NA	NA	NA	NA	NA	NA	NA	NA	NA

## Sheet: Wash Assay Data
Sample	Wash	Treatment	[CORT]	Time
1C4	Washed	Unspiked	97.9493	0
1A6	Washed	Unspiked	38.8059	0
3A4	Washed	Unspiked	39.9267	0
1C2	Washed	Unspiked	56.7028	0
2B1	Washed	Unspiked	35.8815	0
1B1	Washed	Unspiked	46.6347	0
B1	Unwashed	Unspiked	50.6553	0
B14	Unwashed	Unspiked	60.1093	0
B2	Unwashed	Unspiked	60.1431	0
B26	Unwashed	Unspiked	40.9586	0
B4	Unwashed	Unspiked	33.6585	0
1C4	Washed	Unspiked	23.7841	30
1A6	Washed	Unspiked	34.6497	30
3A4	Washed	Unspiked	57.6319	30
1C2	Washed	Unspiked	58.5826	30
2B1	Washed	Unspiked	75.7904	30
1B1	Washed	Unspiked	59.7565	30
B1	Unwashed	Unspiked	51.695	30
B14	Unwashed	Unspiked	59.2109	30
B2	Unwashed	Unspiked	61.3006	30
B26	Unwashed	Unspiked	61.2532	30
B4	Unwashed	Unspiked	55.023	30
1C4	Washed	Spiked	2418.14	0
1A6	Washed	Spiked	2044.56	0
3A4	Washed	Spiked	2465.75	0
1C2	Washed	Spiked	1720.66	0
2B1	Washed	Spiked	2159.76	0
1B1	Washed	Spiked	1945.45	0
B1	Unwashed	Spiked	2571.95	0
B14	Unwashed	Spiked	3778.85	0
B2	Unwashed	Spiked	1794.5	0
B26	Unwashed	Spiked	1499.71	0
B4	Unwashed	Spiked	2445.59	0
1C4	Washed	Spiked	1864.48	30
1A6	Washed	Spiked	2049.42	30
3A4	Washed	Spiked	2594.72	30
1C2	Washed	Spiked	2360.59	30
2B1	Washed	Spiked	2693.89	30
1B1	Washed	Spiked	1987.29	30
B1	Unwashed	Spiked	2286.05	30
B14	Unwashed	Spiked	2395.84	30
B2	Unwashed	Spiked	1588.66	30
B26	Unwashed	Spiked	2199.91	30
B4	Unwashed	Spiked	1063.95	30

## Sheet: Field Data 
Newt_ID	Sex	Mass Total (g)	Mass Whirlpack (g)	Mass Newt (g)	SVL (mm)	Comments
1	F	6.01	4.21	1.8	43.6
2	M	6.05	4.47	1.58	44.4
3	F	7.1	5.15	1.95	37.2
4	M	5.02	2.75	2.27	40.6
5	M	4.33	2.69	1.64	40.3	30 min swab fell on car
6	M	4.7	2.7	2	40
7	F	4.58	2.7	1.88	40
8	M	4.65	2.68	1.97	43.2
9	F	5.13	2.71	2.42	40.2
10	F	4.73	2.69	2.04	38.8	Gravid
11	M	4.32	2.67	1.65	44.2
12	M	4.49	2.68	1.81	40
13	F	4.58	2.69	1.89	38.2
14	F	4.49	2.79	1.7	36.2
15	M	4.58	2.65	1.93	38.4
16	M	4.83	2.67	2.16	41.2	Dropped Before 2nd Swab
17	M	4.67	2.67	2	40.4	Short tail
18	M	4.88	2.65	2.23	41.8
19	M	4.66	2.69	1.97	38.3
20	F	4.53	2.66	1.87	38.4
21	J	4	2.72	1.28	34	Leech on hand	Marked Red due to undetermined sex
22	M	4.24	2.68	1.56	36.7
23	F	4.47	2.67	1.8	41.6	Found in amplexas
24	M	4.54	2.67	1.87	41.2
25	M	4.76	2.68	2.08	40.6
26	M	5.14	2.68	2.46	41.1
27	F	4.73	2.73	2	40
28	M	5.3	2.68	2.62	46.4
29	F	4.99	2.7	2.29	42.6	Fluke on cloaca; gravid
30	M	5.15	2.68	2.47	47.6
31	M	4.31	2.67	1.64	37.8
32	M	4.51	2.61	1.9	39.2
33	M	5	2.68	2.32	40.3
34	F	4.62	2.67	1.95	38.4
35	F	4.92	2.65	2.27	44.9
Males	21	0.6	Averages	2.02771	40.5086
Females	13	0.3714	Deviation	0.317554	2.83613

## Sheet: Matrix Data
Treatment	CORT	%B/B0	Dilution	StdDev	%CV	SEM	Status	Medium
Swab Only Spike	2444.01	6.10526	1	965.76	39.5153	557.582	Spiked	Swab
Swab Only Spike	1827.51	8.98246	1	1077.17	58.9422	621.906	Spiked	Swab
Swab Only Spike	3061.38	5.96491	1	1697.55	55.4505	980.08	Spiked	Swab
Swab Only	74.9349	50.1053	1	32.524	43.403	18.7777	Unspiked	Swab
Swab Only	49.2872	57.8246	1	19.4522	39.467	11.2307	Unspiked	Swab
Swab Only	38.9376	61.6842	1	10.6781	27.4236	6.16501	Unspiked	Swab
Mucus Spike	462.489	18.4561	1	69.9117	15.1164	40.3636	Spiked	Mucus
Mucus Spike	458.025	18.4561	1	32.3831	7.07017	18.6964	Spiked	Mucus
Mucus Spike	448.462	18.8772	1	80.4383	17.9365	46.4411	Spiked	Mucus
Mucus Only	72.7936	49.1228	1	1.18294	1.62506	0.682972	Unspiked	Mucus
Mucus Only	67.8214	50.5965	1	7.34133	10.8245	4.23852	Unspiked	Mucus
Mucus Only	116.823	39.9298	1	3.942	3.37433	2.27591	Unspiked	Mucus
Buffer Spike	354.896	21.8246	1	58.7195	16.5456	33.9017	Spiked	Buffer
Buffer Spike	327.809	22.7368	1	9.94949	3.03515	5.74434	Spiked	Buffer
Buffer Spike	408.252	19.8596	1	27.9792	6.85341	16.1538	Spiked	Buffer
Buffer Only	97.8271	43.3684	1	7.52681	7.69399	4.3456	Unspiked	Buffer
Buffer Only	55.9225	54.4561	1	8.30292	14.8472	4.7937	Unspiked	Buffer
Buffer Only	91.5054	44.7018	1	9.60997	10.5021	5.54832	Unspiked	Buffer
Water Spike	297.417	24.2807	1	46.8289	15.7452	27.0367	Spiked	Water
Water Spike	355.453	21.6842	1	32.6337	9.18086	18.8411	Spiked	Water
Water Spike	343.926	22.1053	1	24.7965	7.20984	14.3163	Spiked	Water
Water Only	69.7869	50.1053	1	10.7974	15.472	6.23389	Unspiked	Water
Water Only	80.3261	49.193	1	40.912	50.9323	23.6205	Unspiked	Water
Water Only	83.4164	46.5263	1	9.48795	11.3742	5.47787	Unspiked	Water

## Sheet: qPCR Data
Copy#	Sample 1	Sample 2	Average	StdDev	T1-T13		Newt ID	Field Average	Acc Average	Sq Field	Sq Acc
7	21.1	20.99	21.045	0.055			T1	30.5367	29.57	4.22497	4.52772
6	24.57	24.59	24.58	0.01			T2	29.57	33.4033	4.52772	3.32717
5	28.18	28.16	28.17	0.01			T3	#DIV/0!	37.4	#DIV/0!	2.07548		T1-T13	(x-44.027)/-3.193
4	31.66	31.73	31.695	0.035			T4	30.2233	29.65	4.3231	4.50266		T14-T26	(x-41.905)/-2.8621
3	35.74	36.38	36.06	0.32			T5	34.56	30.2733	2.96492	4.30744		T27-T35	(x-42.663)/-3.1671
2	37.51	38.28	37.895	0.385			T6	35.5267	35.15	2.66218	2.78014
1	N/A	39.34	39.34	0			T7	32.4733	22.78	3.61844	6.65424
							T8	40.94	29.2	0.966802	4.6436
Copy#	Sample 1	Sample 2	Average	StdDev	Field Acc		T9	37.5567	21.47	2.02641	7.06452
7	20.8	21.03	20.915	0.115			T10	40.3	34.0767	1.16724	3.1163
6	25.19	25.71	25.45	0.26			T11	32.37	32.0967	3.6508	3.7364
5	27.27	27.72	27.495	0.225			T12	31.3133	26.79	3.98173	5.39837
4	30.5	30.38	30.44	0.06			T13	35.9433	29.42	2.53168	4.57469
3	34.26	33.88	34.07	0.19			T14	42.12	34.06	-0.0751197	2.74099
2	37.46	37.07	37.265	0.195			T15	34.06	28.5467	2.74099	4.66732
1	37.56	N/A	37.56	0			T16	42.01	33.1667	-0.0366863	3.05312
Copy#	Sample 1	Sample 2	Average	StdDev	Acc 1 - 24		T17	34.9367	25.7733	2.43469	5.6363
7	19.67	19.65	19.66	0.01			T18	29.84	31.44	4.21544	3.65641
6	24.37	24.16	24.265	0.105			T19	39.0867	27.81	0.984708	4.92471
5	27.02	26.74	26.88	0.14			T20	35.24	27.9233	2.32871	4.88511
4	30.04	29.92	29.98	0.06			T21	40.98	31.56	0.323189	3.61448
3	33.99	34.01	34	0.01			T22	34.2333	25.65	2.68043	5.6794
2	36.66	36.25	36.455	0.205			T23	30.55	32.62	3.96737	3.24412
1	38.2	39.24	38.72	0.52			T24	29.98	31.91	4.16652	3.49219
							T25	25.2167	30.8033	5.8308	3.87885
							T26	30.5833	28.9933	3.95572	4.51126
							T27	31.1533	27.8567	3.63413	4.67504
							T28	27.8567	25.7233	4.67504	5.34864
							T29	40.1	32.2733	0.809258	3.2805
							T30	36.73	30.8633	1.87332	3.7257
							T31	32.44	27.13	3.22787	4.90449
							T32	34.68	32.01	2.5206	3.36364
							T33	39.11	36.7633	1.12185	1.8628
							T34	32.84	33.6867	3.10158	2.83424
							T35	34.4	34.1767	2.60901	2.67953

## Sheet: Survival Data
Newt_ID	Sex	Mass	SVL	Date Collected	End Date	Status	Load Field	Load Acc	Cort_Field	Cort_W1
T1	F	1.8	43.6	2023-05-27	2023-08-08	1	4.22497	4.52772	151.512	214.041
T2	M	1.58	44.4	2023-05-27	2023-07-14	0	4.52772	3.32717	166.36	94.8745
T3	F	1.95	37.2	2023-05-27	2023-08-08	1	NA	2.07548	232.546	150.157
T4	M	2.27	40.6	2023-05-27	2023-06-12	0	4.3231	4.50266	186.7	167.33
T5	M	1.64	40.3	2023-05-27	2023-06-20	0	2.96492	4.30744	183.18	135.958
T6	M	2	40	2023-05-27	2023-06-24	0	2.66218	2.78014	176.178	226.154
T7	F	1.88	40	2023-05-27	2023-06-12	0	3.61844	6.65424	233.608	296.103
T8	M	1.97	43.2	2023-05-27	2023-06-24	0	0.966802	4.6436	225.53	115.745
T9	F	2.42	40.2	2023-05-27	2023-06-19	0	2.02641	7.06452	152.446	466.072
T10	F	2.04	38.8	2023-05-27	2023-06-30	0	1.16724	3.1163	181.703	61.682
T11	M	1.65	44.2	2023-05-27	2023-08-08	1	3.6508	3.7364	224.786	142.547
T12	M	1.81	40	2023-05-27	2023-08-08	1	3.98173	5.39837	219.878	148.936
T13	F	1.89	38.2	2023-05-27	2023-06-20	0	2.53168	4.57469	178.69	108.044
T14	F	1.7	36.2	2023-05-27	2023-08-08	1	-0.0751197	2.74099	183.36	108.31
T15	M	1.93	38.4	2023-05-27	2023-06-16	0	2.74099	4.66732	205.402	123.535
T16	M	2.16	41.2	2023-05-27	2023-08-08	1	-0.0366863	3.05312	238.692	154.935
T17	M	2	40.4	2023-05-27	2023-06-26	0	2.43469	5.6363	137.493	247.849
T18	M	2.23	41.8	2023-05-27	2023-06-18	0	4.21544	3.65641	96.3787	219.774
T19	M	1.97	38.3	2023-05-27	2023-08-08	1	0.984708	4.92471	156.535	122.471
T20	F	1.87	38.4	2023-05-27	2023-08-08	1	2.32871	4.88511	177.216	82.7016
T21	J	1.28	34	2023-05-27	2023-06-21	0	0.323189	3.61448	158.832	65.025
T22	M	1.56	36.7	2023-05-27	2023-06-13	0	2.68043	5.6794	129.649	331.998
T23	F	1.8	41.6	2023-05-27	2023-06-16	0	3.96737	3.24412	163.875	81.8003
T24	M	1.87	41.2	2023-05-27	2023-06-15	0	4.16652	3.49219	167.606	141.689
T25	M	2.08	40.6	2023-05-27	2023-08-08	1	5.8308	3.87885	156.123	108.321
T26	M	2.46	41.1	2023-05-27	2023-06-12	0	3.95572	4.51126	137.886	130.86
T27	F	2	40	2023-05-27	2023-08-08	1	3.63413	4.67504	172.26	78.4074
T28	M	2.62	46.4	2023-05-27	2023-06-17	0	4.67504	5.34864	183.003	297.653
T29	F	2.29	42.6	2023-05-27	2023-08-08	1	0.809258	3.2805	206.76	165.826
T30	M	2.47	47.6	2023-05-27	2023-06-24	0	1.87332	3.7257	146.652	132.636
T31	M	1.64	37.8	2023-05-27	2023-06-15	0	3.22787	4.90449	117.642	290.254
T32	M	1.9	39.2	2023-05-27	2023-06-20	0	2.5206	3.36364	184.132	144.761
T33	M	2.32	40.3	2023-05-27	2023-08-08	1	1.12185	1.8628	164.068	101.829
T34	F	1.95	38.4	2023-05-27	2023-06-11	0	3.10158	2.83424	185.012	156.671
T35	F	2.27	44.9	2023-05-27	2023-06-16	0	2.60901	2.67953	227.242	104.139
	Average	1.97914	40.5086
	StDev	0.294812	0.565685
